# Supplementary material for: A proof-of-concept study on high-pressure freezing for cryopreservation
Source: PNAS Nexus. 2026 Mar 20;5(4):pgag065. doi: 10.1093/pnasnexus/pgag065 (PMC13069681; doi:10.1093/pnasnexus/pgag065)
Supplement: pgag065_Supplementary_Data [file pgag065_supplementary_data.zip]

Archive with 3 entries (3 files):
- PNASNEXUS-PNASNEXUS-2025-00898-TRR-s01.mp4
- PNASNEXUS-PNASNEXUS-2025-00898-TRR-s02.mp4
- PNASNEXUS-PNASNEXUS-2025-00898-TRR-s03.pdf
